# Supplementary material for: Adapting a safe water storage container to improve household stored water quality in rural Burkina Faso: a cluster randomized trial
Source: J Water Sanit Hyg Dev. Author manuscript; Available in PMC 2025 Sep 23. (PMC12453111; doi:10.2166/washdev.2021.065)
Supplement: SI file 6 [file NIHMS2111177-supplement-SI_file_6.xlsx]

## Sheet: Intention to treat
Quasi-Poisson models		point estimate	standard error	95% confint		Significant at p<0.05
Unadjusted		-0.41965	0.01851	-0.45593	-0.38337	y
Adjusted for all confounders except source quality		-0.388991	0.019034	-0.426298	-0.351684	y
Adjusted for source quality only as…
	Improved/unimproved	-0.33348	0.01916	-0.371034	-0.295926	y
	5-level categorical (piped to house or plot, public borehole or standpipe, any dug well or unprotected spring, surface water, other unimproved)	-0.24621	0.18233	-0.603577	0.111157	n
	9-level categorical (piped water into dwelling, piped water to yard/plot, communal borehold, public tap/standpipe, protected dug well, unprotected dug well, unprotected spring, surface water, water vendor)	-0.23329	0.18191	-0.589834	0.123254	n
	Closest matching source	-0.311482	0.019195	-0.349104	-0.27386	y
	Average of all matching sources within 100 meter radius	-0.293527	0.0193209	-0.331396	-0.255658	y
	Average of all matching sources within 200 meter radius	-0.322775	0.0195174	-0.361029	-0.284521	y
	Average of all matching sources within 500 meter radius	-0.30348	0.0194001	-0.341504	-0.265455	y
	Average of all matching sources within 1000 meter radius	-0.30348	0.0194001	-0.341504	-0.265455	y
Adjusted for all confounders with source quality modeled as…
	Improved/unimproved	-0.23516	0.18442	-0.596623	0.126303	n
	5-level categorical (piped to house or plot, public borehole or standpipe, any dug well or unprotected spring, surface water, other unimproved)	-0.22839	0.18345	-0.587952	0.131172	n
	9-level categorical (piped water into dwelling, piped water to yard/plot, communal borehold, public tap/standpipe, protected dug well, unprotected dug well, unprotected spring, surface water, water vendor)	-0.21628	0.18303	-0.575019	0.142459	n
	Closest matching source	-0.22768	0.183956	-0.588234	0.132874	n
	Average of all matching sources within 100 meter radius	-0.233064	0.183969	-0.593643	0.127515	n
	Average of all matching sources within 200 meter radius	-0.245096	0.18561	-0.608892	0.1187	n
	Average of all matching sources within 500 meter radius	-0.234093	0.184473	-0.59566	0.127474	n
	Average of all matching sources within 1000 meter radius	-0.234093	0.184473	-0.59566	0.127474	n
Ordinal logistic		point estimate	standard error	95% confint		Significant at p<0.05		Odds ratio	95% CI OR
Unadjusted		-1.03251	0.23924	-1.50142	-0.5636	y		0.356112	0.222813	0.569157
Adjusted for all confounders except source quality		-0.94716	0.24054	-1.41862	-0.475702	y		0.387841	0.242048	0.621449
Adjusted for source quality only as…								1	1	1
	Improved/unimproved	-0.7635	0.2428	-1.23939	-0.287612	y		0.466032	0.289561	0.750053
	5-level categorical (piped to house or plot, public borehole or standpipe, any dug well or unprotected spring, surface water, other unimproved)	-0.7322	0.2443	-1.21103	-0.253372	y		0.48085	0.297891	0.776179
	**9-level categorical (piped water into dwelling, piped water to yard/plot, communal borehold, public tap/standpipe, protected dug well, unprotected dug well, unprotected spring, surface water, water vendor)	-0.7462	0.2447	-1.22581	-0.266588			0.474165	0.293519	0.765989
	Closest matching source	-0.783294	0.24292	-1.25942	-0.307171	y		0.456899	0.283819	0.735525
	Average of all matching sources within 100 meter radius	-0.735869	0.243768	-1.21365	-0.258084	y		0.479089	0.29711	0.772531
	Average of all matching sources within 200 meter radius	-0.76742	0.24463	-1.24689	-0.287945	y		0.464209	0.287396	0.749803
	Average of all matching sources within 500 meter radius	-0.732945	0.243941	-1.21107	-0.254821	y		0.480492	0.297879	0.775055
	Average of all matching sources within 1000 meter radius	-0.732945	0.243941	-1.21107	-0.254821	y		0.480492	0.297879	0.775055
Adjusted for all confounders with source quality modeled as…								1	1	1
	Improved/unimproved	-0.69956	0.2439	-1.1776	-0.221516	y		0.496804	0.308016	0.801303
	5-level categorical (piped to house or plot, public borehole or standpipe, any dug well or unprotected spring, surface water, other unimproved)	-0.68754	0.2451	-1.16794	-0.207144	y		0.502811	0.311008	0.812903
	**9-level categorical (piped water into dwelling, piped water to yard/plot, communal borehold, public tap/standpipe, protected dug well, unprotected dug well, unprotected spring, surface water, water vendor)	-0.70259	0.24565	-1.18406	-0.221116			0.495301	0.306032	0.801624
	Closest matching source	-0.738525	0.243827	-1.21643	-0.260624	y		0.477818	0.296287	0.770571
	Average of all matching sources within 100 meter radius	-0.687957	0.244671	-1.16751	-0.208402	y		0.502602	0.31114	0.811881
	Average of all matching sources within 200 meter radius	-0.719483	0.245431	-1.20053	-0.238438	y		0.487004	0.301035	0.787857
	Average of all matching sources within 500 meter radius	-0.683463	0.244769	-1.16321	-0.203716	y		0.504866	0.312481	0.815694
	Average of all matching sources within 1000 meter radius	-0.683463	0.244769	-1.16321	-0.203716	y		0.504866	0.312481	0.815694
	Point estimates are beta coefficients for time*intervention interaction term in multi-level model
	**Water source types with few observations (water vendor, n=1; unprotected spring, n=2) have insufficient variation to estimate parameters and model will not converge, and observations for these source types have been dropped.

## Sheet: Per protocol
Quasi-Poisson models		point estimate	standard error	95% confint		Significant at p<0.05
Unadjusted		-0.56162	0.01892	-0.598703	-0.524537	y
Adjusted for all confounders except source quality		-0.547968	0.019279	-0.585755	-0.510181	y
Adjusted for source quality only as…
	Improved/unimproved	-0.48695	0.01923	-0.524641	-0.449259	y
	5-level categorical (piped to house or plot, public borehole or standpipe, any dug well or unprotected spring, surface water, other unimproved)	-0.47848	0.18963	-0.850155	-0.106805	y
	9-level categorical (piped water into dwelling, piped water to yard/plot, communal borehold, public tap/standpipe, protected dug well, unprotected dug well, unprotected spring, surface water, water vendor)	-0.45622	0.18997	-0.828561	-0.0838788	y
	Closest matching source	-0.450748	0.019378	-0.488729	-0.412768	y
	Average of all matching sources within 100 meter radius	-0.44428	0.0195463	-0.482591	-0.405969	y
	Average of all matching sources within 200 meter radius	-0.469313	0.0196587	-0.507844	-0.430782	y
	Average of all matching sources within 500 meter radius	-0.460602	0.0195502	-0.49892	-0.422284	y
	Average of all matching sources within 1000 meter radius	-0.460602	0.0195502	-0.49892	-0.422284	y
Adjusted for all confounders with source quality modeled as…
	Improved/unimproved	-0.45631	0.19099	-0.83065	-0.0819696	y
	5-level categorical (piped to house or plot, public borehole or standpipe, any dug well or unprotected spring, surface water, other unimproved)	-0.481125	0.189909	-0.853347	-0.108903	y
	9-level categorical (piped water into dwelling, piped water to yard/plot, communal borehold, public tap/standpipe, protected dug well, unprotected dug well, unprotected spring, surface water, water vendor)	-0.45536	0.19028	-0.828309	-0.0824112	y
	Closest matching source	-0.452742	0.0199369	-0.491818	-0.413665	y
	Average of all matching sources within 100 meter radius	-0.443074	0.0200433	-0.482358	-0.403789	y
	Average of all matching sources within 200 meter radius	-0.447502	0.192541	-0.824882	-0.0701216	y
	Average of all matching sources within 500 meter radius	-0.441482	0.191348	-0.816524	-0.0664399	y
	Average of all matching sources within 1000 meter radius	-0.441482	0.191348	-0.816524	-0.0664399	y
Ordinal logistic				95% confint		Significant at p<0.05		Odds ratio	95% CI OR
Unadjusted		-1.41	0.2496	-1.89922	-0.920784	y		0.244143	0.149686	0.398207
Adjusted for all confounders except source quality		-1.35551	0.25057	-1.84663	-0.864393	y		0.257816	0.157768	0.421307
Adjusted for source quality only as…								1	1	1
	Improved/unimproved	-1.20214	0.2532	-1.69841	-0.705868	y		0.30055	0.182974	0.49368
	5-level categorical (piped to house or plot, public borehole or standpipe, any dug well or unprotected spring, surface water, other unimproved)	-1.09585	0.25508	-1.59581	-0.595893	y		0.334255	0.202745	0.55107
	**9-level categorical (piped water into dwelling, piped water to yard/plot, communal borehold, public tap/standpipe, protected dug well, unprotected dug well, unprotected spring, surface water, water vendor)	-1.10835	0.25529	-1.60872	-0.607982	y		0.330103	0.200144	0.544449
	Closest matching source	-1.19418	0.253882	-1.69179	-0.696575	y		0.302951	0.184189	0.498289
	Average of all matching sources within 100 meter radius	-1.13726	0.254616	-1.63631	-0.638214	y		0.320696	0.194697	0.528235
	Average of all matching sources within 200 meter radius	-1.16992	0.25474	-1.66921	-0.670634	y		0.310391	0.188395	0.511384
	Average of all matching sources within 500 meter radius	-1.15832	0.25439	-1.65692	-0.659716	y		0.314013
	Average of all matching sources within 1000 meter radius	-1.15832	0.25439	-1.65692	-0.659716	y		0.314013
Adjusted for all confounders with source quality modeled as…
	Improved/unimproved	-1.16209	0.25391	-1.65975	-0.664426	y		0.312832	0.190186	0.514569
	**4-level categorical (piped to house or plot, public borehole or standpipe, any dug well or unprotected spring, surface water)	-1.07957	0.25585	-1.58104	-0.578106			0.339741	0.205761	0.56096
	9-level categorical (piped water into dwelling, piped water to yard/plot, communal borehold, public tap/standpipe, protected dug well, unprotected dug well, unprotected spring, surface water, water vendor)	Too few observations within categories to support model convergence
	Closest matching source	-1.16478	0.2545	-1.6636	-0.66596	y		0.311991	0.189456	0.51378
	Average of all matching sources within 100 meter radius	-1.11166	0.25517	-1.6118	-0.611532	y		0.329011	0.199528	0.542519
	Average of all matching sources within 200 meter radius	-1.14147	0.255193	-1.64165	-0.641292	y		0.319349	0.193661	0.526612
	Average of all matching sources within 500 meter radius	-1.1301	0.254872	-1.62965	-0.630547	y		0.323002	0.195999	0.532301
	Average of all matching sources within 1000 meter radius	-1.1301	0.254872	-1.62965	-0.630547	y		0.323002	0.195999	0.532301
	Point estimates are beta coefficients for time*intervention interaction term in multi-level model
	**Water source types with few observations (water vendor, n=1; unprotected spring, n=2) have insufficient variation to estimate parameters and model will not converge, and observations for these source types have been dropped.
								0
